# Supplementary material for: Understanding service users and other stakeholders’ engagement in maternal and newborn health services research: A systematic review of evidence from low- and middle-income countries
Source: PLoS One. 2024 Nov 27;19(11):e0309888. doi: 10.1371/journal.pone.0309888 (PMC11602069; doi:10.1371/journal.pone.0309888)
Supplement: S3 File — (XLSX) [file pone.0309888.s003.xlsx]

## Sheet: List of included and excluded s
Details of Included studies
Title of the study	Authors	Published Year	Published Month	Journal	Volume	Issue	Pages	Accession Number	DOI	Ref	Covidence #	Study	Notes	Tags
An Intervention to Enhance Obstetric and Newborn Care in India: A Cluster Randomized-Trial	Goudar, S. S.; Derman, R. J.; Honnungar, N. V.; Patil, K. P.; Swamy, M. K.; Moore, J.; Wallace, D. D.; McClure, E. M.; Kodkany, B. S.; Pasha, O.; Sloan, N. L.; Wright, L. L.; Goldenberg, R. L.	2015	Dec	Matern Child Health J	19	12	2698-706	26205277	10.1007/s10995-015-1792-0		#217	Goudar 2015	Include
Effect of a participatory intervention with women's groups on birth outcomes in Nepal: cluster-randomised controlled trial	Manandhar, D. S.; Osrin, D.; Shrestha, B. P.; Mesko, N.; Morrison, J.; Tumbahangphe, K. M.; Tamang, S.; Thapa, S.; Shrestha, D.; Thapa, B.; Shrestha, J. R.; Wade, A.; Borghi, J.; Standing, H.; Manandhar, M.; Costello, A. M.	2004	Sep 11-17	Lancet	364	9438	970-9	15364188	10.1016/s0140-6736(04)17021-9		#384	Manandhar 2004	Include
Health management committee strengthening and community mobilisation through women's groups to improve trained health worker attendance at birth in rural Nepal: a cluster randomised controlled trial	Morrison, J.; Tumbahangphe, K.; Sen, A.; Gram, L.; Budhathoki, B.; Neupane, R.; Thapa, R.; Dahal, K.; Thapa, B.; Manandhar, D.; Costello, A.; Osrin, D.	2020	2006-05-01	BMC Pregnancy Childbirth	20	1	268	32375684	10.1186/s12884-020-02960-6		#417	Morrison 2020	Include
The power of peers: an effectiveness evaluation of a cluster-controlled trial of group antenatal care in rural Nepal	Thapa, P.; Bangura, A. H.; Nirola, I.; Citrin, D.; Belbase, B.; Bogati, B.; Nirmala, B. K.; Khadka, S.; Kunwar, L.; Halliday, S.; Choudhury, N.; Ozonoff, A.; Tenpa, J.; Schwarz, R.; Adhikari, M.; Kalaunee, S. P.; Rising, S.; Maru, D.; Maru, S.	2019	2022-10-01	Reprod Health	16	1	150	31640770	10.1186/s12978-019-0820-8		#612	Thapa 2019	Include
Effect of participatory women's groups facilitated by Accredited Social Health Activists on birth outcomes in rural eastern India: a cluster-randomised controlled trial	Tripathy, P.; Nair, N.; Sinha, R.; Rath, S.; Gope, R. K.; Rath, S.; Roy, S. S.; Bajpai, A.; Singh, V.; Nath, V.; Ali, S.; Kundu, A. K.; Choudhury, D.; Ghosh, S. K.; Kumar, S.; Mahapatra, R.; Costello, A.; Fottrell, E.; Houweling, T. A.; Prost, A.	2016	Feb	Lancet Glob Health	4	2	e119-28	26823213	10.1016/s2214-109x(15)00287-9		#628	Tripathy 2016	Include
Improving service uptake and quality of care of integrated maternal health services: the Kenya Kwale District improvement collaborative	Mwaniki, Michael K.; Vaid, Sonali; Chome, Isaac Mwamuye; Amolo, Dorcas; Tawfik, Youssef	2014		BMC Health Services Research	14	1	416-416	103847577. Corporate Author: Kwale Improvement Coaches. Language: English. Entry Date: 20150123. Revision Date: 20211030. Publication Type: journal article	10.1186/1472-6963-14-416		#842	Mwaniki 2014	Include
Implementation of a facilitation intervention to improve postpartum care in a low-resource suburb of Dar es Salaam, Tanzania	Pallangyo, E.; Mbekenga, C.; Olsson, P.; Eriksson, L.; Bergstr√∂m, A.	2018		Implementation Science	13	1	N.PAG-N.PAG	130961040. Language: English. Entry Date: In Process. Revision Date: 20190116. Publication Type: journal article	10.1186/s13012-018-0794-x		#863	Pallangyo 2018	Include
Assessing knowledge and behavioural changes on maternal and newborn health among mothers following post-earthquake health promotion in Nepal	Dhital, Rolina; Silwal, Ram Chandra; Simkhada, Padam; van Teijlingen, Edwin; Jimba, Masamine	2019	2019 Jul 25_x000D_2020-10-22	PLoS One	14	7	15	2453177219; 2019-43931-001	https://doi.org/10.1371/journal.pone.0220191		#965	Dhital 2019	Include
Health workers‚Äô experiences of collaborative quality improvement for maternal and newborn care in rural Tanzanian health facilities: A process evaluation using the integrated‚ÄôPromoting Action on Research Implementation in Health Services‚Äô framework	Baker, U.; Petro, A.; Marchant, T.; Peterson, S.; Manzi, F.; Bergstr√∂m, A.; Hanson, C.	2018		PLoS One	13	12			10.1371/journal.pone.0209092		#1080	Baker 2018	Include
Unlocking community capabilities for improving maternal and newborn health: participatory action research to improve birth preparedness, health facility access, and newborn care in rural Uganda	Ekirapa-Kiracho, E.; Namazzi, G.; Tetui, M.; Mutebi, A.; Waiswa, P.; Oo, H.; Peters, D. H.; George, A. S.	2016		BMC Health Services Research	16		93-104		10.1186/s12913-016-1864-x		#1106	Ekirapa-Kiracho 2016	Include
Participatory approach to design social accountability interventions to improve maternal health services: a case study from the Democratic Republic of the Congo	Mafuta, E. M.; Dieleman, M. A.; Essink, L.; Khomba, P. N.; Zioko, F. M.; Mambu, T. N. M.; Kayembe, P. K.; de Cock Buning, T.	2017		Global Health Research and Policy	2	1			10.1186/s41256-017-0024-0		#1154	Mafuta 2017	Include
Can community action improve equity for maternal health and how does it do so? Research findings from Gujarat, India	George, A. S.; Mohan, D.; Gupta, J.; Lefevre, A. E.; Balakrishnan, S.; Ved, R.; Khanna, R.	2018		International Journal for Equity in Health	17	1			10.1186/s12939-018-0838-5		#2308	George 2018	Include
Community engagement for birth preparedness and complication readiness in the Community Level Interventions for Pre-eclampsia (CLIP) Trial in India: A mixed-method evaluation	Kavi, A.; Kinshella, M. L. W.; Ramadurg, U. Y.; Charantimath, U.; Katageri, G. M.; Karadiguddi, C. C.; Honnungar, N. V.; Bannale, S. G.; Mungarwadi, G. I.; Bone, J. N.; Vidler, M.; Magee, L.; Mallapur, A.; Goudar, S. S.; Bellad, M.; Derman, R.; Von Dadelszen, P.; Working Group, T. C. I.	2022		BMJ Open	12	12			10.1136/bmjopen-2021-060593		#2371	Kavi 2022	Include
The effects of community-based interventions on the uptake of selected maternal and child health services: experiences of the IMCHA project in Iringa Tanzania, 2015-2020	Maluka, S. O.; Mpambije, C. J.; Kamuzora, P. C.; Fitzgerald, S.	2023	2008-05-01	BMC Pregnancy Childbirth	23	1	328	37158851	10.1186/s12884-023-05638-x		#2632	Maluka 2023	Include
The development and implementation of a community engagement strategy to improve maternal health in southern Mozambique	Amosse, F.; Kinshella, M. W.; Boene, H.; Sharma, S.; Nhamirre, Z.; Tchavana, C.; Magee, L. A.; von Dadelszen, P.; Sevene, E.; Vidler, M.; Munguambe, K.	2023		PLOS Glob Public Health	3	1	e0001106	36962956	10.1371/journal.pgph.0001106		#2635	Amosse 2023	Include
Impact of a bottom-up community engagement intervention on maternal and child health services utilization in Ghana: a cluster randomised trial	Alhassan, R. K.; Nketiah-Amponsah, E.; Ayanore, M. A.; Afaya, A.; Salia, S. M.; Milipaak, J.; Ansah, E. K.; Owusu-Agyei, S.	2019	2021-06-01	BMC Public Health	19	1	791	31226977	10.1186/s12889-019-7180-8		#2636	Alhassan 2019	Include
Role of community engagement in maternal health in rural Pakistan: Findings from the CLIP randomized trial	Hoodbhoy, Z.; Sheikh, S. S.; Qureshi, R.; Memon, J.; Raza, F.; Kinshella, M. W.; Bone, J. N.; Vidler, M.; Sharma, S.; Payne, B. A.; Magee, L. A.; von Dadelszen, P.; Bhutta, Z. A.	2021		J Glob Health	11		4045	34326995	10.7189/jogh.11.04045		#2637	Hoodbhoy 2021	Include
Community participation and maternal health service utilization: lessons from the health extension programme in rural southern Ethiopia	Datiko, D.G.; Bunte, E.M.; Birrie, G.B.; Kea, A.Z.; Steege, R.; Taegtmeyer, M.; Kumar, M.B.; Kok, M.C.	2019		Journal of Global Health Reports	3				10.29392/joghr.3.e2019027		#2638	Datiko 2019	Include
Effect of scaling up women's groups on birth outcomes in three rural districts in Bangladesh: a cluster-randomised controlled trial	Azad, K.; Barnett, S.; Banerjee, B.; Shaha, S.; Khan, K.; Rego, A. R.; Barua, S.; Flatman, D.; Pagel, C.; Prost, A.; Ellis, M.; Costello, A.	2010	2003-04-01	Lancet	375	9721	1193-202	20207412	10.1016/s0140-6736(10)60142-0		#2639	Azad 2010	Include
The effect of increased coverage of participatory women's groups on neonatal mortality in Bangladesh: A cluster randomized trial	Fottrell, E.; Azad, K.; Kuddus, A.; Younes, L.; Shaha, S.; Nahar, T.; Aumon, B. H.; Hossen, M.; Beard, J.; Hossain, T.; Pulkki-Brannstrom, A. M.; Skordis-Worrall, J.; Prost, A.; Costello, A.; Houweling, T. A.	2013	Sep	JAMA Pediatr	167	9	816-25	23689475	10.1001/jamapediatrics.2013.2534		#2640	Fottrell 2013	Include
Effect of Facilitation of Local Maternal-and-Newborn Stakeholder Groups on Neonatal Mortality: Cluster-Randomized Controlled Trial	Persson, L√Ö; Nga, N. T.; M√•lqvist, M.; Thi Phuong Hoa, D.; Eriksson, L.; Wallin, L.; Selling, K.; Huy, T. Q.; Duc, D. M.; Tiep, T. V.; Thi Thu Thuy, V.; Ewald, U.	2013		PLoS Med	10	5	e1001445	23690755	10.1371/journal.pmed.1001445		#2641	Persson 2013	Include
Fathers as supporters for improved exclusive breastfeeding in Viet Nam	Bich, T. H.; Hoa, D. T.; M√•lqvist, M.	2014	Aug	Matern Child Health J	18	6	1444-53	24162509	10.1007/s10995-013-1384-9		#2642	Bich 2014	Include
Towards reduction of maternal and perinatal mortality in rural Burkina Faso: communities are not empty vessels	Hounton, S.; Byass, P.; Brahima, B.	2009	2007-05-01	Glob Health Action	2			20027267	10.3402/gha.v2i0.1947		#2644	Hounton 2009	Include
How people-centred health systems can reach the grassroots: experiences implementing community-level quality improvement in rural Tanzania and Uganda	Tancred, T.; Mandu, R.; Hanson, C.; Okuga, M.; Manzi, F.; Peterson, S.; Schellenberg, J.; Waiswa, P.; Marchant, T.	2018	2001-01-01	Health Policy Plan	33	1	e1-e13	29304250	10.1093/heapol/czu070		#2645	Tancred 2018	Include
An evaluation of a community-based approach to safe motherhood in northwestern Tanzania	Ahluwalia, I. B.; Schmid, T.; Kouletio, M.; Kanenda, O.	2003	Aug	Int J Gynaecol Obstet	82	2	231-40	12873791	10.1016/s0020-7292(03)00081-x		#2646	Ahluwalia 2003	Include
The effect of addressing demand for as well as supply of emergency obstetric care in Dinajpur, Bangladesh	Hossain, J.; Ross, S. R.	2006	Mar	Int J Gynaecol Obstet	92	3	320-8	16430899	10.1016/j.ijgo.2005.09.029		#2647	Hossain 2006	Include
Details of excluded studies
Title of the study	Authors	Published Year	Published Month	Journal	Volume	Issue	Pages	Accession Number	DOI	Ref	Covidence #	Study	Notes	Tags
Boosting antenatal care attendance and number of hospital deliveries among pregnant women in rural communities: a community initiative in Ghana based on mobile phones applications and portable ultrasound scans	Amoah, B.; Anto, E. A.; Osei, P. K.; Pieterson, K.; Crimi, A.	2016	2014-06-01	BMC Pregnancy Childbirth	16	1	141	27301244	10.1186/s12884-016-0888-x		#26	Amoah 2016	Exclusion reason: No clear stakeholder engagement process;
The role of a decision-support smartphone application in enhancing community health volunteers' effectiveness to improve maternal and newborn outcomes in Nairobi, Kenya: quasi-experimental research protocol	Bakibinga, P.; Kamande, E.; Omuya, M.; Ziraba, A. K.; Kyobutungi, C.	2017	2020-07-01	BMJ Open	7	7	e014896	28729309	10.1136/bmjopen-2016-014896		#54	Bakibinga 2017	Exclusion reason: No clear stakeholder engagement process;
Improvement of perinatal and newborn care in rural Pakistan through community-based strategies: a cluster-randomised effectiveness trial	Bhutta, Z. A.; Soofi, S.; Cousens, S.; Mohammad, S.; Memon, Z. A.; Ali, I.; Feroze, A.; Raza, F.; Khan, A.; Wall, S.; Martines, J.	2011	2029-01-01	Lancet	377	9763	403-12	21239052	10.1016/s0140-6736(10)62274-x		#81	Bhutta 2011	Exclusion reason: No clear stakeholder engagement process;
Father's involvement and its effect on early breastfeeding practices in Viet Nam	Bich, T. H.; Hoa, D. T.; Ha, N. T.; Vui le, T.; Nghia, D. T.; M√•lqvist, M.	2016	Oct	Matern Child Nutr	12	4	768-77	26260287	10.1111/mcn.12207		#82	Bich 2016	Exclusion reason: No clear stakeholder engagement process;
A pre-paid newborn hearing screening programme: a community-based study	Fan, J. Y.; Chen, L. S.; Lai, J. C.; Chen, M. K.; Chen, H. C.	2010		B-ent	6	4	265-9	21302689			#173	Fan 2010	Exclusion reason: Did not report outcomes of interest;
Commonly cited incentives in the community implementation of the emergency maternal and newborn care study in western Kenya	Gisore, P.; Rono, B.; Marete, I.; Nekesa-Mangeni, J.; Tenge, C.; Shipala, E.; Mabeya, H.; Odhiambo, D.; Otieno, K.; Bucher, S.; Makokha, C.; Liechty, E.; Esamai, F.	2013	Jun	Afr Health Sci	13	2	461-8	24235950	10.4314/ahs.v13i2.37		#207	Gisore 2013	Exclusion reason: Did not report outcomes of Interest;
Long-term impact of community-based participatory women's groups on child and maternal mortality and child disability: follow-up of a cluster randomised trial in rural Nepal	Heys, M.; Gram, L.; Wade, A.; Haworth, E. J. N.; Osrin, D.; Sagar, K.; Shrestha, D. K.; Neupane, R. P.; Adhikari, D.; Adhikari, R. K.; Budhathoki, B.; Manandhar, D.; Costello, A.	2018		BMJ Glob Health	3	6	e001024	30588343	10.1136/bmjgh-2018-001024		#251	Heys 2018	Exclusion reason: No clear stakeholder engagement process;
Combining task shifting and community-based care to improve maternal health: Practical approaches and patient perceptions	Hosler, J. J. F.; Abrams, J. A.; Godsay, S.	2018	Nov	Soc Sci Med	216		26-32	30248573	10.1016/j.socscimed.2018.09.018		#258	Hosler 2018	Exclusion reason: Did not report outcomes of Interest;
Developing community-based intervention strategies and package to save newborns in Nepal	Kc, A.; Thapa, K.; Pradhan, Y. V.; Kc, N. P.; Upreti, S. R.; Adhikari, R. K.; Khadka, N.; Acharya, B.; Dhakwa, J. R.; Aryal, D. R.; Aryal, S.; Starbuck, E.; Paudel, D.; Khanal, S.; Devkota, M. D.	2011	Oct	J Nepal Health Res Counc	9	2	107-18	22929839			#304	Kc 2011	Exclusion reason: No clear stakeholder engagement process;
Mobilizing women's groups for improved maternal and newborn health: evidence for impact, and challenges for sustainability and scale up	Nair, N.; Tripathy, P.; Costello, A.; Prost, A.	2012	Oct	Int J Gynaecol Obstet	119 Suppl 1		S22-5	22883914	10.1016/j.ijgo.2012.03.014		#436	Nair 2012	Exclusion reason: Did not report outcomes of Interest;
Participatory women's groups and counselling through home visits to improve child growth in rural eastern India: protocol for a cluster randomised controlled trial	Nair, N.; Tripathy, P.; Sachdev, H. S.; Bhattacharyya, S.; Gope, R.; Gagrai, S.; Rath, S.; Rath, S.; Sinha, R.; Roy, S. S.; Shewale, S.; Singh, V.; Srivastava, A.; Pradhan, H.; Costello, A.; Copas, A.; Skordis-Worrall, J.; Haghparast-Bidgoli, H.; Saville, N.; Prost, A.	2015	2015-04-01	BMC Public Health	15		384	25886587	10.1186/s12889-015-1655-z		#437	Nair 2015	Exclusion reason: No clear stakeholder engagement process;
Developing and implementing a model of equitable distribution of mentorship in districts with spatial inequities and maldistribution of human resources for maternal and newborn care in Rwanda	Ngabonzima, A.; Kenyon, C.; Kpienbaareh, D.; Luginaah, I.; Mukunde, G.; Hategeka, C.; Cechetto, D. F.	2021	2027-07-01	BMC Health Serv Res	21	1	744	34315417	10.1186/s12913-021-06764-y		#450	Ngabonzima 2021	Exclusion reason: No clear stakeholder engagement process;
Community involvement in obstetric emergency management in rural areas: a case of Rukungiri district, Western Uganda	Ogwang, S.; Najjemba, R.; Tumwesigye, N. M.; Orach, C. G.	2012	2029-03-01	BMC Pregnancy Childbirth	12		20	22455614	10.1186/1471-2393-12-20		#460	Ogwang 2012	Exclusion reason: Did not report outcomes of Interest;
Implementing a community-based participatory intervention to improve essential newborn care in rural Nepal	Osrin, D.; Mesko, N.; Shrestha, B. P.; Shrestha, D.; Tamang, S.; Thapa, S.; Tumbahangphe, K. M.; Shrestha, J. R.; Manandhar, M. K.; Manandhar, D. S.; Standing, H.; Costello, A. M.	2003	Jan-Feb	Trans R Soc Trop Med Hyg	97	1	18-21	12886798	10.1016/s0035-9203(03)90008-3		#476	Osrin 2003	Exclusion reason: Duplication reporting ;
Community-based antenatal education in Istanbul, Turkey: effects on health behaviours	Turan, J. M.; Say, L.	2003	Dec	Health Policy Plan	18	4	391-8	14654515	10.1093/heapol/czg047		#630	Turan 2003	Exclusion reason: Did not report outcomes of Interest;
The 'community' in community case management of childhood illnesses in Malawi	Zembe-Mkabile, W. Z.; Jackson, D.; Sanders, D.; Besada, D.; Daniels, K.; Zamasiya, T.; Doherty, T.	2016		Glob Health Action	9		29177	26823049	10.3402/gha.v9.29177		#680	Zembe-Mkabile 2016	Exclusion reason: Did not report outcomes of Interest;
Participatory approaches in the co-design of a comprehensive referral system	Edwards, N.; Roelofs, S.	2005		Canadian Nurse	101	8	20-24	106412734. Language: English. Entry Date: 20060324. Revision Date: 20150818. Publication Type: Journal Article			#762	Edwards 2005	Exclusion reason: Wrong Population;
Developing and implementing a novel mentorship model (4+‚Äâ1) for maternal, newborn and child health in Rwanda	Ngabonzima, Anaclet; Kenyon, Cynthia; Hategeka, Celestin; Utuza, Aimee Josephine; Banguti, Paulin Ruhato; Luginaah, Isaac; F Cechetto, David	2020		BMC Health Services Research	20	1	N.PAG-N.PAG	146319546. Language: English. Entry Date: In Process. Revision Date: 20210205. Publication Type: journal article. Journal Subset: Biomedical	10.1186/s12913-020-05789-z		#850	Ngabonzima 2020	Exclusion reason: Did not report outcomes of Interest;
Engaging stakeholders: Lessons from the use of participatory tools for improving maternal and child care health services	Ekirapa-Kiracho, E.; Ghosh, U.; Brahmachari, R.; Paina, L.	2017		Health Research Policy and Systems	15				10.1186/s12961-017-0271-z		#1105	Ekirapa-Kiracho 2017	Exclusion reason: Did not report outcomes of interest;
Factors affecting effective community participation in maternal and newborn health programme planning, implementation and quality of care interventions	Howard-Grabman, L.; Miltenburg, A. S.; Marston, C.; Portela, A.	2017		BMC Pregnancy and Childbirth	17	1			10.1186/s12884-017-1443-0		#1131	Howard-Grabman 2017	Exclusion reason: Did not report outcomes of interest;
Usability and acceptance of a mobile health wallet for pregnancy-related healthcare: A mixed methods study on stakeholders‚Äô perceptions in central Madagascar	Lacroze, E.; Fr√ºhauf, A.; Nordmann, K.; Rampanjato, Z.; Muller, N.; De Neve, J. W.; Andriamampianina, R.; Rajemison, E.; B√§rnighausen, T.; Knauss, S.; Emmrich, J. V.	2023		PLoS One	18	2024-01-01			10.1371/journal.pone.0279880		#1145	Lacroze 2023	Exclusion reason: Did not report outcomes of interest;
Development and validation of a mobile health communication framework for postnatal care in rural Kenya	Mbuthia, F.; Reid, M.; Fichardt, A.	2021		International Journal of Africa Nursing Sciences	14				10.1016/j.ijans.2021.100304		#1161	Mbuthia 2021	Exclusion reason: No clear stakeholder engagement process;
Acceptability and trust of community health workers offering maternal and newborn health education in rural Uganda	Singh, D.; Cumming, R.; Negin, J.	2015		Health Education Research	30	6	947-958		10.1093/her/cyv045		#1199	Singh 2015	Exclusion reason: No clear stakeholder engagement process;
Changes in attitudes and behaviors supportive of maternal and newborn health in Ethiopia: an evaluative case study	Story, W. T.; Amare, Y.; Vaz, L. M. E.; Gardner, H.; Tura, H.; Snetro, G.; Kinney, M. V.; Wall, S.; Bekele, A.	2021		BMC Pregnancy and Childbirth	21	1			10.1186/s12884-021-03865-8		#1202	Story 2021	Exclusion reason: No clear stakeholder engagement process;
Participatory action research to identify a package of interventions to promote postpartum family planning in Burkina Faso and the Democratic Republic of Congo	Tran, N. T.; Yameogo, W. M. E.; Langwana, F.; Gaffield, M. E.; Seuc, A.; Cuzin-Kihl, A.; Kouanda, S.; Mashinda, D.; Thieba, B.; Yodi, R.; Nyandwe Kyloka, J.; Millogo, T.; Coulibaly, A.; Bolangala, B.; Zan, S.; Kini, B.; Ouedraogo, B.; Puludisi, F.; Landoulsi, S.; Kiarie, J.; Reier, S.	2018		BMC Women's Health	18	1			10.1186/s12905-018-0573-5		#1209	Tran 2018	Exclusion reason: No clear stakeholder engagement process;
The role of the traditional leader in implementing maternal, newborn and child health policy in Malawi	Walsh, A.; Matthews, A.; Manda-Taylor, L.; Brugha, R.; Mwale, D.; Phiri, T.; Byrne, E.	2018		Health Policy and Planning	33	8	879-887		10.1093/heapol/czy059		#1218	Walsh 2018	Exclusion reason: Did not report outcomes of interest;
Community engagement and mobilisation of local resources to support integrated community case management of childhood illnesses in Niger State, Nigeria	Alegbeleye, A.; Dada, J.; Oresanya, O.; Jiya, J.; Counihan, H.; Gimba, P.; Ozor, L.; Maxwell, K.	2019		Journal of Global Health	9	1	2024-11-01		10.7189/JOGH.09.010804		#2179	Alegbeleye 2019	Exclusion reason: No clear stakeholder engagement process;
Delivering the Thinking Healthy Programme as a universal group intervention integrated into routine antenatal care: a randomized-controlled pilot study	Boran, P.; D√∂nmez, M.; Barƒ±≈ü, E.; Us, M. C.; Alta≈ü, Z. M.; Nisar, A.; Atif, N.; Sikander, S.; Hƒ±dƒ±roƒülu, S.; Save, D.; Rahman, A.	2023		BMC Psychiatry	23	1			10.1186/s12888-022-04499-6		#2224	Boran 2023	Exclusion reason: No clear stakeholder engagement process;
A qualitative exploration of community ownership of a maternity waiting home model in rural zambia	Fontanet, C. P.; Fong, R. M.; Kaiser, J. L.; Bwalya, M.; Ngoma, T.; Vian, T.; Biemba, G.; Scott, N. A.	2020		Global Health Science and Practice	8	3	344-357		10.9745/GHSP-D-20-00136		#2300	Fontanet 2020	Exclusion reason: Did not report outcomes of Interest;
Lessons learnt from implementing community engagement interventions in mobile hard-to-reach (HTR) projects in Nigeria, 2014-2015	Hammanyero, K. I.; Bawa, S.; Braka, F.; Bassey, B. E.; Fatiregun, A.; Warigon, C.; Yehualashet, Y. G.; Tegene, S. G.; Banda, R.; Korir, C.; Erbeto, T. B.; Chukwuji, M.; Mkanda, P.; Adamu, U. S.; Nsubuga, P.	2018		BMC Public Health	18				10.1186/s12889-018-6193-z		#2328	Hammanyero 2018	Exclusion reason: No clear stakeholder engagement process;
Using mhealth to improve timeliness and quality of maternal and newborn health in the primary health care system in ethiopia	Nigussie, Z. Y.; Zemicheal, N. F.; Tiruneh, G. T.; Bayou, Y. T.; Teklu, G. A.; Kibret, E. S.; Eifler, K.; Hodsdon, S. E.; Altaye, D. E.; Rosenblum, L.; Getu, Y. A.; Nebi, Z.; Lemango, E. T.; Kebede, E.; Betemariam, W. A.	2021		Global Health Science and Practice	9	3	668-681		10.9745/GHSP-D-20-00685		#2479	Nigussie 2021	Exclusion reason: No clear stakeholder engagement process;
Analysis of maternal and newborn training curricula and approaches to inform future trainings for routine care, basic and comprehensive emergency obstetric and newborn care in the low- And middle-income countries: Lessons from Ethiopia and Nepal	Sharma, G.; Molla, Y. B.; Budhathoki, S. S.; Shibeshi, M.; Tariku, A.; Dhungana, A.; Bajracharya, B.; Mebrahtu, G. G.; Adhikari, S.; Jha, D.; Mussema, Y.; Bekele, A.; Khadka, N.	2021		PLoS One	16	2024-10-10			10.1371/journal.pone.0258624		#2556	Sharma 2021	Exclusion reason: No clear stakeholder engagement process;
From direct engagement to technical support: A programmatic evolution to improve large community health worker programs in Bihar, India	Wilhelm, J.; Mahapatra, T.; Das, A.; Sonthalia, S.; Srikantiah, S.; Galavotti, C.; Shah, H.; Creanga, A. A.	2021		BMJ Global Health	6	4			10.1136/bmjgh-2020-004389		#2622	Wilhelm 2021	Exclusion reason: No clear stakeholder engagement process;
Sustainability of community-based women's groups: reflections from a participatory intervention for newborn and maternal health in Nepal	Sondaal, A. E. C.; Tumbahangphe, K. M.; Neupane, R.; Manandhar, D. S.; Costello, A.; Morrison, J.	2019	Oct	Community Dev J	54	4	731-749	31885401	10.1093/cdj/bsy017		#2634	Sondaal 2019	Exclusion reason: Duplication reporting ;
‚ÄúWe want financial accountability‚Äù: deconstructing tensions of community participation in CHPS, Ghana	Yeboah, T.; Jagri, F.	2016		Development in Practice	26	6	764-780		10.1080/09614524.2016.1201048		#2643	Yeboah 2016	Exclusion reason: No clear stakeholder engagement process;
Improving reproductive health in rural China through participatory planning	Kaufman, J.; Liu, Y.; Fang, J.	2012		Glob Public Health	7	8	856-68	22574695	10.1080/17441692.2012.674958		#2649	Kaufman 2012	Exclusion reason: Wrong population;
Effectiveness of a collaborative model in improving maternal and child health outcomes among urban poor in Chandigarh, a North Indian city	Gupta, M.; Verma, M.; Chaudhary, K.; Bashar, M. A.; Bhag, C.; Kumar, R.	2022		J Educ Health Promot	11		212	36003231	10.4103/jehp.jehp_668_21		#2650	Gupta 2022	Exclusion reason: No clear stakeholder engagement process;
