# Supplementary material for: Understanding service users and other stakeholders’ engagement in maternal and newborn health services research: A systematic review of evidence from low- and middle-income countries
Source: PLoS One. 2024 Nov 27;19(11):e0309888. doi: 10.1371/journal.pone.0309888 (PMC11602069; doi:10.1371/journal.pone.0309888)
Supplement: S4 File — (XLSX) [file pone.0309888.s004.xlsx]

## Sheet: Data extraction from primary s
SN	Publication details (Author and Date)	Title of the study	Study Design	Site of the study	Study objectives	Type of stakeholders in the study	Level of engagment	Purpose of Stakeholders’ Engagement	Methods of stakeholder engagement	Outcomes of the engagements (Facilitators or barriers in terms of MNH improvements)	Context of the engagements	Stage of Stakeholder engagement
1	Alhassan et al.(2019)	Impact of a bottom-up community engagement intervention on maternal and child health services utilization in Ghana: A cluster randomised trial	Experimental	Ghana	This study evaluated the impact of a community engagement intervention on maternal and child health services utilization in Ghana.	Religious/faith-based groups; Traders groups; widows group; community volunteers groups; musician groups; artisans groups and youth groups.	Empower	The bottom-up intervention involved using existing community groups/associations to identify service delivery gaps in healthcare facilities through a systematic community engagement process.	The SCE intervention was implemented using a bottom-up approach to promote community participation in the healthcare quality. The first step of the engagement process involved recruitmentand training of 52 facilitators, and identification of existing community groups/associations. As part of the engagement process, one facilitator was assigned to each of the 52 community groups in the two study r…	Community engagement in health has the potential of improving utilization of maternal and child health services. There is the need for multi-stakeholder dialogues on complementing existing quality improvement interventions with community engagement strategies.This cluster randomised trial has demonstrated that bottom-up community engagement in health potentially improves utilization of key matern…	Primary health facilities in this context are clinics and health centres as per the Ghana Health Service (GHS) categorizations and pyramidal levels of healthcare. (Community and Health facility)	Development, Implementation and Evaluation
2	Amosse et al. (2023)	The development and implementation of a community engagement strategy to improve maternal health in southern Mozambique.	Experimental	Southern Mozambique	The purpose of this paper is to describe the process undertaken to develop and implement a large-scale community engagement strategy in rural southern Mozambique.	Pregnant women, Male partners, in-laws and community-level decision-makers as community engagement target groups.	Colloborate	Discuss decision-making case scenarios, emergency readiness and birth preparedness, health workers, nurses. Community engagement activities were conducted by three groups of facilitators: nurses conducted activities at PHCs, CHWs during home visits, and five activists and three mobilizers at community meetings.	Community engagemnt activities took place in three spaces: primary health centers (PHCs), in the homes of pregnant and puerperal women and in community meetings. Maternal and child health nurses provide daily health talks as outlined by the Ministry of Health at PHCs and messages regarding pre-eclampsia, eclampsia and other topics were added to these daily talks. Daily health talks largely target…	CE strategy in southern Mozambique integrated maternal health promoting activities in routine care of community health workers and nurses and the involvement of community leaders maximized coverage of messages among the target groups. The use of a recognized local structure (community leaders, nurses, CHW and local activists) allowed greater acceptance of CE activities and understanding district …	The CE strategy was implemented in six regions: two from Manhic¸a district in Maputo province and four within Bilene Macia and Chibuto districts in Gaza province.	Implementation
3	Azad et al. (2010)	Effect of scaling up women’s groups on birth outcomes in three rural districts in Bangladesh: a cluster-randomised controlled trial	Experimental	Bangladesh	We assessed the eff ectiveness of a scaled-up development programme with women’s groups to address maternal and neonatal care in three rural districts of Bangladesh.	Reproductive age group women	Empower	Support participatory action and learning for women, and to develop and implement strategies to address maternal and neonatal health problems.	Women’s group facilitators visited every tenth household within the intervention clusters and invited married women of reproductive age to join the groups. The groups initially only included women of reproductive age but others joined later because group members requested that mothers-in-law, adolescents, and other women should also attend. Women’s groups were facilitated by a local female peer f…	For participatory women’s groups to have a significant effect on neonatal mortality in rural Bangladesh, detailed attention to programme design and contextual factors, enhanced population coverage, and increased enrolment of newly pregnant women might be needed	Community setting	Development, Implementation and Evaluation
4	Baker et al (2018)	Health workers’ experiences of collaborative quality improvement for maternal and newborn care in rural Tanzanian health facilities: A process evaluation using the integrated “Promoting Action on Research Implementation in Health Services” framework.	Qualitative	South-east Tanzania	To investigate how the different components of this collaborative quality improvement intervention were understood and experienced by health workers and therefore, contributed to the mechanisms of effect. The perspective of health workers was chosen in recognition of their central role as both recipients and implementers of the EQUIP intervention.	Health workers and several external partners	Colloborate	EQUIP was modelled on the Institute for Healthcare Improvement’s (IHI) Breakthrough series for collaborative QI, an approach which includes seven elements envisaged to work in synergy to achieve improvement.	The hypothesised mechanisms of effect of EQUIP can be divided into two stages. In the first stage, the hypothesis is that learning sessions together with mentoring and coaching lead to increase in health workers’ knowledge and skills of the improvement topics and also their motivation and capacity to implement QI using PDSA-cycles and run-charts. In the second stage, this implementation of QI wou…	There was a broad range of understanding and reported use of PDSA-cycles by health workers. Some health workers could describe the steps involved in a PDSA cycle and how to use it. A few described never having used a PDSA-cycle and some never having heard of it. Many health workers were unsure of its meaning and unable to explain the steps.The majority of health workers perceived that what EQUIP …	Health facility	Implementation
5	Bich et al. (2015)	Fathers as supporters for improved exclusive breastfeeding in Vietnam	Experimental	Two districts in Hai Duong Province in Northern Vietnam	To motivate fathers to be involved and take action, intervention activities were designed and implemented to target not only fathers but also the social group and general community, including political health care systems.An intervention package was developed consisting of several components: (1) mass media communication; (2) father’s group counselling at monthly antenatal and vaccination activit…	Fathers group, and Farmers, Health workers and health educators , camaigners , mothers	Involve	Fathers have an important but often neglected role in the promotion of healthy breastfeeding practices. • By mobilizing fathers’ support for breastfeeding through an educational intervention in Vietnam, we managed to make a positive impact on early initiation and reduce the use of prelacteal feeding. • To include fathers as key players in the promotion of breastfeeding is a feasible and innovativ…	The intervention package was integrated within the routine health care services for women and children provided by local health staff within the Chi Linh district health system periphery. Health education campaign and counselling activities targeting fathers were carried out continuously during both antenatal and post-natal periods. The intervention package disseminated key messages on breastfeed…	Fathers' involvement has been found to influence early breastfeeding practices and reduce prelacteal feeding practices	Part of Hai Duong provincial health system and under the authorization and management of the provincial health department, community , and househol level. (Community and health facility)	Development and Implementation
6	Datiko et al. (2019)	Community participation and maternal health service utilization: lessons from the health extension programme in rural southern Ethiopia	Mixed Method	Ethiopia	This study aimed to assess the effect of the intervention on maternal health service utilization and explore the perceptions of stakeholders regarding efforts to enhance community participation in maternal health.	Health extension workers (HEWs), female residents who are selected by their community and trained for one year, health development army (HDA )– a network organized in clusters of five households to one “leader” household) and pregnant women forums (PWFs).	Consult	The main aim of the PWF is to increase skilled delivery though interactive discussion about pregnancy, danger signs and risks associated with delays in seeking health care. The use of ANC, delivery and postnatal care services is promoted in a peer setting of pregnant women and the importance of birth preparedness and breastfeeding is discussed as well. The discussion is facilitated by HEWs and as…	The government of Ethiopia launched innovative health extension programme (HEP) with main focus on preventive and promotive health services to ensure access to primary health care in the community. The HEP is organized under 16 health packages of which maternal and child health is one of the major components. The HEP is implemented by health extension workers (HEWs), female 10th grade completed w…	The intervention resulted in increased engagement of HDA leaders, participation of pregnant women in PWFs and contributed to increased utilization of maternal health services.engaging communities through a facilitating role of HEWs contributed to enhanced community participation and improved utilization of maternal health services in Shebedino woreda, Sidama zone in southern Ethiopia. This was en…	The district has a population of 261,271 living in 32 villages. It has one primary hospital and nine health centres. There are 32 health posts and 65 HEWs in the community. The HEWs are supported by 32 HEWs supervisors and 30 midwives from the catchment area health centres. (Community and health facility seeting)	Development and Implementation
7	Dhital et al. (2019)	Assessing knowledge and behavioural changes on maternal and newborn health among mothers following post-earthquake health promotion in Nepal.	Experimental	Nepal	The intervention aimed at rebuilding the community health system through a participatory approach involving the local stakeholders and resources. GTN mobilized the local health promoters and female community health volunteers (FCHV) to improve the access to health care for mothers affected by the earthquake. GTN provided support in 7 earthquake affected village development committees (VDCs) of Dh…	The primary beneficiary was the mothers for the intervention activities with children below 12 months of age. Local health promoters(a nurse, health assistant or auxiliary nursing midwife), male partner, and female community health volunteers (FCHV) were other stakeheholders.	Colloborate	The local health promoters led the community-level engagement activities for mothers to improve their knowledge and behaviour related to MNCH. The key intervention activities included: (a) capacity building of FCHV; (b) mothers’ group meetings; and (c) health system strengthening. The health promoters organized meetings with the FCHVs and built their capacity as the facilitators to educate and em…	The local health promoters led the community-level engagement activities for mothers to improve their knowledge and behaviour related to MNCH. The key intervention activities included: (a) capacity building of FCHV; (b) mothers’ group meetings; and (c) health system strengthening. The health promoters organized meetings with the FCHVs and built their capacity as the facilitators to educate and em…	Health promotion activities have helped the disaster-affected mothers in improving the knowledge and behaviour related to MNCH.The innovative approaches involving men could also prove beneficial to sustain the progress. Further follow up on the health promotion activities even after the project ends could provide a long-term perspective on sustainability.	This study was conducted in 7 earthquake-affected VDCs in Dhading district, Nepal. Dhading was one of the severely affected districts by the 2015 earthquake in Nepal. It lies adjacent to Gorkha district which was the epicentre for the earthquake. The 2015 earthquake had destroyed 90% of houses in 21 VDCs of Dhading district and damaged 28 out of 52 health facilities interrupting the MNCH services…	Implementation
8	Ekirapa-Kiracho et al. (2016)	Unlocking community capabilities for improving maternal and newborn health: participatory action research to improve birth preparedness, health facility access, and newborn care in rural Uganda.	Qualitative	Uganda	This paper provides insights into the gains realized, challenges faced and lessons learnt in supporting community efforts to improve maternal and newborn health.	Community: Local council I, chairperson, Village Health Team, Local transporters, Savings groups, Pregnant women and their spouses, elected leader; Sub county (Implementation committee): Local council III chairperson, Health assistant, ;Sub-county chief (Senior assistant secretary):Community development officer (CDO), Nurse or Clinical Officer, Religious leader, ;District Implementation committee…	Colloborate	The participatory action research approach was facilitated by a project called MANIFEST (Maternal and Neonatal Implementation for Equitable Systems), which aimed at improving maternal and neonatal health. The main goal of the project was to improve maternal and newborn health by increasing community awareness, action and access to maternal and neonatal health (MNH) services.	Series of consultation workshops and focus group discussions with community members to identify problems that women face when seeking maternal health services and to identify feasible solutions to these problems. These discussions were held along three main themes: quality of maternal health services, birth preparedness and transport for maternal health. The findings from these consultations were…	The main gains reported by women and men at household level included increased awareness about birth preparedness, improved newborn care and more male involvement in maternal and newborn health. Mothers reported that they became more aware of what they themselves could do to prepare for birth through the sensitization from the VHTs during home visits and community dialogue meetings, as illustrate…	Study site situated in rural eastern Uganda, with a total estimated population of 1,045,100, consisting of Kamuli district (population 500,800), Pallisa district (362,600), and Kibuku district (181,700). Kibuku was carved out of Pallisa in 2010 and the two districts share similar economic activities, mainly crop farming and animal husbandry. Kamuli has more diverse economic activities, which incl…	Development, Implementation and Evaluation
9	Fottrell et al. (2016)	The Effect of Increased Coverage of Participatory Women’s Groups on Neonatal Mortality in Bangladesh: A Cluster Randomized Trial.	Experimental	Bangladesh	To assess the effect of a participatory women’s group intervention with higher population coverage on neonatal mortality in Bangladesh.	Women’s groups	Empower	We used a cluster randomized controlled trial to evaluate the effect of the participatory learning and action cycle with women’s groups when delivered at higher population coverage in 18 “unions” in 3 districts (Bogra, Molavibazar, and Faridpur) of rural Bangladesh.	In intervention areas, 648 new groups were formed by newly recruited facilitators in addition to the 162 women’s groups set up in the intervention areas as part of the 2005-2007 trial. The 162 “old” groups continued to meet monthly from late 2004 until the end of June 2011, during which their focus expanded beyond maternal and newborn health to include the health of children younger than 5 years …	Women’s group community mobilization, delivered at adequate population coverage, is a highly cost-effective approach to improve newborn survival and health behavior indicators in rural Bangladesh. Trial showed that participatory women’s groups with high population coverage in Bangladesh strongly and statistically significantly reduced neonatal mortality. A 4- to 5-fold increase in population cove…	3 districts (Bogra, Molavibazar, and Faridpur) of rural Bangladesh.	Development, Implementation and Evaluation
10	George et al. (2018)	Can community action improve equity for maternal health and how does it do so?	Qualitative	India	The study assesses the effects of community action on access to facility deliveries by marginalized groups across public and private sectors. It also evaluates the implementation processes that underpin community action and accountability for maternal health in Gujarat, India.	Pregnant and postpartum women,community members,health providers ,health authorities , NGO partner	Consult	Awareness of entitlements by pregnant women and community. Community monitoring of receipt and delivery of services.Dialogue with stakeholders about gaps identified	Community meetings first elicited local perceptions of safe deliveries among women and providers, before developing a common understanding of essential services and entitlements. Subsequent meetings imparted information about these entitlements; raised awareness about nutrition, antenatal checkups, high-risk symptoms, newborn care, immunization; and served as a space to follow up on other health …	community action for maternal health, investing significant capacity building and facilitation to foster improved mutual understanding, trust and collaboration across disparate actors across various levels of the health system in rural and urban Gujarat, India.Substantial gains were made in pregnant and postpartum women reporting receipt of information from government providers about key maternal…	Community Action for Maternal Health Project,' implemented in 45 villages with approximately 108,000 people. The project worked in two different contexts in Gujarat: Dahod and Panchmahal districts (remote, tribal populations) as compared to Anand district (more urban and affluent). Community and health facility)	Implementation
11	Goudar et al. (2015)	Intervention to Enhance Obstetric and Newborn Care in India: A cluster randomized-trial	Experimental	Belgaum District of Karnataka state in southern India	Study tested a composite intervention package designed to engage community members and health authorities, elicit their support and improve quality of care (QOC) to reduce the perinatal mortality rate (PMR) and neonatal mortality rate (NMR).	Pregnant women, decision maker at household, health professionals.Likewsie the intervention also ngaged and mobilized community members and health authorities..	Empower	Aimed to improve quality of care at facilities.	Intervention activities to implement these strategies in intervention communities were: early registration of pregnancy, educating women about antenatal care (ANC) services and ensuring regular antenatal care; involving family decision makers and health care providers in preparing an effective birth plan; establishing emergency funds and use of local resources (especially transportation); teachin…	The interventions implemented to improve birth outcomes in the community and across the continuum of care suggested improvement in neonatal survival, when comparing the results at baseline to those during the final 6-month period of the study in rural Belgaum, India. Both intervention groups had increasing rates of Caesarean section, transportation for delivery, and facility delivery over the int…	Commuity and health facility	Development and Implementation
12	Hoodbhoy et al. (2021)	Role of community engagement in maternal health in rural Pakistan: Findings from the CLIP randomized trial	Experimental	Pakistan	The objective of this study was to assess change in birth preparedness and complication readiness (BPCR) and pregnant women’s knowledge about pre-eclampsia as part of community engagement (CE) activities in rural Pakistan during the Community Level Interventions for Pre-eclampsia (CLIP) Trial.	Male stakeholder, pregnant women and their families, female community health workers known as Lady Health Workers (LHWs)	Consult	It aimed to reduce maternal and perinatal morbidity and mortality using CE strategies alongside mobile health-supported care by community health care providers. CE activities engaged pregnant women at their homes and male stakeholders through village meetings in Hyderabad and Matiari in Sindh, Pakistan. These sessions covered pregnancy complications, particularly pre-eclampsia/eclampsia, BPCR and…	In the intervention clusters, CE activities were conducted at two levels: (1) male stakeholder sessions were conducted by a dedicated research team at community meeting places and (2) sessions with pregnant women and their families were held by government-deployed, female community health workers known as Lady Health Workers (LHWs) in the pregnant women’s homes using educational aides developed f…	The findings suggested that a CE strategy for male and female community stakeholders increased some measures of knowledge regarding complications of pre-eclampsia in low-resource settings.	Community and Health facility	Development and Implementation
13	Mafuta et al (2017)	Participatory approach to design social accountability interventions to improve maternal health services: a case study from the Democratic Republic of the Congo.	Qualitative	The two health zones (HZs): Muanda HZ in Congo Central Province in the southwest and Bolenge HZ in the Equateur Province in the northwest, DRC	This article describes the development of a social accountability intervention that aims to improve maternal health services responsiveness and performance in two health zones in the DRC, by involving beneficiaries, representatives of the health sector and local authorities in the advisory participatory process using the Dialogue Model.	Beneficiaries including men, women, community health workers (CHWs), representatives of the health sector and local authorities.	Involve	To develop interventions based on these outcomes some questions required answering in the light of these findings. Which social accountability mechanisms are needed in order to improve maternal health services responsiveness and performance? How could community groups be involved in designing these social accountability mechanisms to make them more relevant?	The Dialogue Model was chosen as a participatory action approach as it was found suitable to be used when dealing with complex phenomena occurring in an interface, as it allows to achieve appropriate participation , and offers guidelines and principles on how to consult and integrate issues from different stakeholder groups in an advisory process.First, the initiation and preparation phase was co…	The implementation of the Dialogue Model involved community beneficiaries, particularly women, engaging with diverse stakeholders in a participatory advisory process. This facilitated the articulation of suggestions for a combination of social accountability intervention components. The components aimed to address the essential elements of voice, answerability, and enforceability in the context o…	Health zones (HZs): Muanda HZ in Congo Central Province in the southwest and Bolenge HZ in the Equateur Province in the Northwest	Development and Implementation
14	Kavi et al. (2022)	Community engagement for birth preparedness and complication readiness in the Community Level Interventions for Pre-eclampsia (CLIP) Trial in India: a mixed-method evaluation.	Mixed Method	Belagavi and Bagalkote districts in rural Karnataka, India.	To describe the process of community engagement (CE) in northern Karnataka, India and its impact on pre-eclampsia knowledge, birth preparedness and complication readiness, pregnancy-related care seeking and maternal morbidity.	Pregnant women and women of reproductive age, mothers and mothers-in-law, community stakeholders and male household decision-makers and health workers.	Involve	The CE activities aimed at creating culturally and contextually appropriate discussion to improve maternal health awareness and action around the prevention of maternal morbidity and mortality. CE aimed to improve birth preparedness, nutrition and promote appropriate ANC and healthcare seeking. Topics included warning signs of pregnancy complications, permission to seek care, identifying a skille…	CE meetings were primarily held at the anganwadi (AW) centres in the village, which offer basic health services. These were locations where pregnant women and children routinely access ANC, immunisations and other maternal and child healthcare services. Meetings were also held at subcentres, PHCs, temples, public halls, schools or other appropriate nearby locations for large monthly sessions. The…	Staff noted that communities appreciated engaging household decision-makers and community stake - holders alongside pregnant women and health workers. Household decision-makers may not have been aware of pre-eclampsia and other maternal health risks. Their inclusion in the discussion supported care for pregnant women and increased value in attending ANC.The people appreciated these community enga…	This study was conducted in 12 distinct geographic regions in Karnataka State, six in each Belagavi and Bagalkote districts. Belagavi has a population of 4779661 living in 1278 villages and Bagalkote has a population of 1889752 living in 627 villages.	Development and Implementation
15	Maluka et al. ( 2023)	The effects of community-based interventions on the uptake of selected maternal and child health services: experiences of the IMCHA project in Iringa Tanzania	Mixed Method	Tanzania	This paper adds to the body of knowledge that articulates the importance of utilising WGs to improve MCH in resource-constrained settings.This study aimed at exploring the impacts of CBIs through WGs in rural settings, specifcally in Iringa,Tanzania	Women Groups (WGs), Male Champions (MCs), Women Group Supervisors (WGS), village leaders, community gatekeepers and health care providers.	Empower	The overall project aim was to develop, adopt and implement CBIs to improve maternal, newborn and child health outcomes to inform policy and scale-up in Tanzania. Participatory Action Research (PAR) through women’s groups intervention in collaboration with the Implementation Research Team (IRT) worked with community members to address MCH challenges.	The PAR was implemented through a series of meetings with implementers of the interventions, namely Women Groups (WGs), Male Champions (MCs), Women Group Supervisors (WGS), village leaders, community gatekeepers and health care providers.	Participants articulated an apparent increase in the number of pregnant women who started ANC visits during the frst trimester, at the 12th week of pregnancy. Participants asserted that before the implementation of the interventions, few pregnant women used to attend ANC on time.Findings from the study revealed an increase in the number of pregnant women who completed four ANC visits. It was reve…	The study was conducted in health facilities in Kilolo and Mufndi districts where WG interventions were implemented.	Development, Implementation and Evaluation
16	Manandhar et al. ( 2004)	Effect of a participatory intervention with women’s groups on birth outcomes in Nepal: Cluster-randomised controlled trial.	Experimental	Nepal	The study postulated that a community-based participatory intervention could significantly reduce neonatal mortality rates.	Married women of reproductive age	Colloborate	In each intervention cluster (average population 7000), a female facilitator convened nine women’s group meetings every month. The facilitator supported groups through an action-learning cycle in which they identified local perinatal problems and formulated strategies to address them.	The intervention needed a facilitator rather than a teacher, with abilities and training in participatory communication techniques. They needed to have a grasp of perinatal health issues and some knowledge of potential interventions so she could act as a broker of information and a catalyst for change. Although it was important that none of the facilitators had a health background, brief training…	From 2001 to 2003, the neonatal mortality rate was 26·2 per 1000 (76 deaths per 2899 livebirths) in intervention clusters compared with 36·9 per 1000 (119 deaths per 3226 livebirths) in controls (adjusted odds ratio 0·70 [95% CI 0·53–0·94]). Stillbirth rates were similar in both groups. The maternal mortality ratio was 69 per 100 000 (two deaths per 2899 livebirths) in intervention clusters compa…	Community setting	Development and Implementation
17	Mwaniki et al 2014	Improving service uptake and quality of care of integrated maternal health services: The Kenya kwale district improvement collaborative.	Experimental	Kenya	we specifically sought to examine the application of quality improvement to increase utilization of integrated health services (ANC, PMTCT, and skilled delivery) and improve adherence to clinical standards and guidelines in an entire rural district over a 20-month period from January 2011 to August 2012. For this intervention, the Ministry of Health-Kenya identified a rural district (Kwale, distr…	health workers and managers	Empower	In this study it was set out to examine whether quality improvement approaches can be applied to increase utilization of integrated health services (ANC, PMTCT, and skilled delivery) and improve adherence to clinical standards and guidelines in a rural district. Furthermore it was determine if this can be achieved within the confines of theroutine supportive supervision set up.	Healthcare workers in 21 public health facilities in Kwale District, Kenya formed improvement teams that met regularly to examine performance gaps in service delivery, identify root causes of such gaps, then develop and implement change ideas to address the gaps. Operations of the facility level improvement teams and development of change ideas The facility improvement teams were continuously men…	The results suggest that improving health care is possible in very small rural health facilities in low-income settings without provision of external resources. Our findings further demonstrate that quality improvement principles and approaches can be applied to target increasing access and improving adherence to standards at points of care.	Health facility	Development and Implementation
18	Morrison et al. (2020)	Health management committee strengthening and community mobilisation through women’s groups to improve trained	Experimental	Nepal	A cluster randomised controlled trial to test the impact of strengthened health management committees (HMCs) and community mobilisation through women’s groups on institutional deliveries and deliveries by trained health workers in rural Nepal.	Female community ehalth volunteers , postnatal mother , pregnant women , health managemnt committee (HMC) members , community representatives , health workers and auxiliary staff	Empower	A realist evaluation framework to consider the interaction of the intervention in context, triggering a change mechanism that affects outcomes. Broadly, it was sought to increase links between communities and health facilities. More specifically, it was hypothesised that perceptions about the quality of care provided at health institutions would change as a result of the intervention.	The HMC intervention The HMC strengthening intervention intended to activate HMCs using the principles of Appreciative Inquiry. four-day workshops was ran at each health facility in intervention areas from June 2010 to September 2010. HMC members (177), community representatives (202), health workers and auxiliary staff (54) worked through the first three stages of a ‘four D’ cycle (Discovery, Dr…	It was possible to mobilise communities through community health volunteers but recommend that they should be adequately supervised to support skills development and maintain their enthusiasm. By strengthening HMCs, we experienced some success in supporting communities to reduce institutional barriers to maternal care seeking, but in many clusters HMCs did not perform as we expected. Regular foll…	Community and Health facility	Development, Implementation and Evaluation
19	Pallangyo et al. (2018)	Implementation of a facilitation intervention to improve postpartum care in a low-resource suburb of Dar es Salaam, Tanzania.	Qualitative	Tanzania	This study explored strategies used in a facilitation intervention to improve postpartum care (IPPC) in a low-resource suburb in Dares Salaam, Tanzania.	Nurse midwives, health car providers and leaders	Consult	Informed by the PARIHS framework, facilitation was adopted as the main implementation strategy to improve PPC in the 27 included health institutions between January 2015 and January 2016. It was anticipated that facilitation in Ilala would promote HCPs’ critical thinking about the barriers for improvement of PPC, reveal factors facilitating the provision of quality PPC, and develop contextually a…	The preparatory phase encompassed various activities to enhance the researchers’ understanding of the context in which PPC is provided, to gain acceptance and make appropriate modifications as suggested by leaders and other stakeholders at different levels of the health system.The preparatory phase encompassed various activities to enhance the researchers’ understanding of the context in which PP…	This study illustrates the potential of facilitators and IPPC teams to take the lead in quality improvement in a low-resource context. They used various strategies to implement PPC national guidelines to improve the quality of PPC: increasing awareness and knowledge on PPC; mobilizing professional and material resources; improving care routines, communication, and documentation; and promoting an …	The IPPC intervention was quasi-experimental and used a before-and-after study design. The intervention was conducted at all government-owned health institutions providing reproductive and child health services (27 out of 29) across three levels of care in Ilala, a low-resource suburb in Dar es Salaam, Tanzania. Institutions providing reproductive and child health services (25 out of 31) across t…	Development and Implementation
20	Thapa et al. (2019)	The power of peers: An effectiveness evaluation of a cluster-controlled trial of group antenatal care in rural Nepal. Reprod Health	Experimental	Nepal	Study present an assessment of effectiveness outcomes for an adaptation of a group antenatal care model delivered by community health workers and midwives in close collaboration with government staff in rural Nepal	Nurse midwives, pregnant women	Involve	Study assessed the change in knowledge of key danger signs and the acceptability of the group model compared with individual visits in a nested cohort of women receiving home visit care and home visit care plus group antenatal care.	Six of the 13 village clusters in the study population offered the group ANC program out of their local village clinics to all women presenting for antenatal care (at < 24 weeks gestation). Piloting and iteration of the group intervention was conducted in the same village clusters from September 2014 to February 2015. The refined group ANC program was implemented beginning March 2015 and continue…	While there was no significant change in institutional birth and antenatal care completion at the population level between groups, there was an increase of these outcomes in both groups. This may be secondary to the primary importance of community health worker involvement in both of these groups. Knowledge of key pregnancy danger signs was significantly improved in the home visit plus group ante…	Commuity and health facility	Development and Implementation
21	Tripathy et al. (2016)	Effect of participatory women’s groups facilitated by Accredited Social Health Activists on birth outcomes in rural eastern India: A cluster-randomised controlled trial	Experimental	India	Study aimed to test the effect of participatory women's groups facilitated by ASHAs on birth outcomes, including neonatal mortality.	Postnatal mother, women group	Empower	community-based strategies to improve maternal and newborn health have been tested through the country's government-approved Accredited Social Health Activists (ASHAs). Study aimed to test the effect of participatory women's groups facilitated by ASHAs on birth outcomes, including neonatal mortality.	The intervention was a cycle of women’s group meetings led by ASHAs. It followed rules of participatory learning and action and had a four-phase structure, like previous women’s groups interventions, and as recommended by WHO. In the fi rst phase, ASHAs helped the groups identify and prioritise maternal and newborn health problems using picture cards and a participatory voting game. In the second…	In the intervention group, ASHAs supported women's groups through a participatory learning and action meeting cycle. Groups discussed and prioritised maternal and newborn health problems, identified strategies to address them, implemented the strategies, and assessed their progress.ASHAs can successfully reduce neonatal mortality through participatory meetings with women’s groups. This is a scala…	30 geographical clusters covering five rural districts of Jharkhand and Odisha, two large states in eastern India. About half of the residents in these five districts belong to indigenous (adivasi), or Scheduled Tribe communities.	Development, Implementation and Evaluation
22	Persson et al. (2013)	Effect of Facilitation of Local Maternal-and-Newborn Stakeholder Groups on Neonatal Mortality: Cluster-Randomized Controlled Trial	Experimental	Vietnam	Study hypothesised that facilitation of local stakeholder groups would reduce neonatal mortality (primary outcome) and improve maternal, delivery, and newborn care indicators (secondary outcomes) in Quang Ninh province, Vietnam.	Study recruited lay women from the WU in the province to act as facilitators in supporting CHC staff and key commune stakeholders in improving perinatal health care practices. The WU is an organization with high national coverage working with various issues related to the situation of women in Vietnam. There is a long tradition of involvement at local and regional levels of WU in issues of welfar…	Empower	The intervention consisted of facilitated work of maternal-andchild stakeholder groups on the commune level that included identification of local perinatal health problems followed by a problem-solving cycle. It was hypothesised that this would improve the quality and coverage of perinatal services and after some latency lead to improved neonatal survival in comparison with control communes.	Women from the WU in the province to act as facilitators in supporting CHC staff and key commune stakeholders in improving perinatal health care practices. The WU is an organization with high national coverage working with various issues related to the situation of women in Vietnam. There is a long tradition of involvement at local and regional levels of WU in issues of welfare, particularly surr…	A randomized facilitation intervention in a Vietnamese province with local maternal and newborn stakeholder groups composed of primary care staff and local politicians, who used a problem-solving approach through monthly meetings for 3 y, resulted in reduced neonatal mortality after a latent period. The top priority problems and actions identified by these groups dealt with antenatal care attenda…	The trial was performed in Quang Ninh province, located in the northeast of Vietnam, which has a long coastline and borders China. There are more than 1 million inhabitants with 89% being the Kinh majority and 11% belonging to ethnic minority groups, mainly in the mountains in the western part.	Development, Implementation and Evaluation
23	Hounton et al. (2009)	Towards reduction of maternal and perinatal mortality in rural Burkina Faso: communities are not empty vessels.	Experimental	Burkina Faso	This paper focuses on demonstrating the added value of the demand-driven interventions (community mobilisation) of the SCI and on describing the concept and implementation to guide future replication and scaling up.	Traditional leaders, Community relay workers (CRW)	Consult	Offers the opportunity to access the extent of the impact of demand-driven interventions implemented after the strengthening of the health system (upgrading the infrastructures, equipments and supplies, referral system, skills and competences of health personnel) in improving institutional delivery, and in reducing maternal and perinatal mortality.	Sensitisation (workshop day), Community action plan (workshop ), Group discussions, problem-solving techniques, negotiation, and persuasion and lobbying, Plenary session, Animation: traditional music concert, Community mobilisation.	Demonstrates that reaching reductions in maternal and perinatal mortality requires an adequate coverage of life saving interventions and quality of care, but should be equally met with an investment in community mobilisation. In poorest communities such as Burkina Faso, working in partnership with communities using a comprehensive approach may accelerate progress towards reductions in maternal an…	Community and health facility	Development and Implementation
24	Tancred et al. (2014)	How people-centred health systems can reach the grassroots: experiences implementing community-level quality improvement in rural Tanzania and Uganda.	Mixed Method	Tanzania and Uganda	Paper share experiences from rural Tanzania and Uganda, where QI was applied as part of the Expanded Quality Management Using Information Power (EQUIP) intervention with the aim of improving maternal and newborn health.	Village volunteers,Volunteer group QI mentors (extension workers),Village leaders, Mothers and fathers,Mothers,Non-governmental organization representativesGovernment representative.	Empower	Village volunteers were taught how to generate change ideas to improve health-seeking behaviours and home-based maternal and newborn care practices. Interaction was encouraged between communities and health staff.	The implementation of EQUIP and use of PDSA cycles in Uganda mirrored that of Tanzania, but with organizational differences.At learning sessions, change ideas were developed, each with work plans outlining exactly how those change ideas would be tested. The interval of three months between learning sessions was referred to as an ‘action period’ in which change ideas were implemented on a small sc…	Change social norms around MH at the village levels.Community-level QI is a participatory research approach that engaged volunteers in Tanzania and Uganda, putting them in a central position within local health systems to increase health-seeking behaviours and improve preventative maternal and newborn health practices.Community members and health facility staff worked complementarily to provide e…	Community and Health facility	Development and Implementation
25	Hossain and Ross (2006)	The effect of addressing demand for as well as supply of emergency obstetric care in Dinajpur, Bangladesh	Experimental	Bangladesh	The Dinajpur SafeMother Initiative (DSI) was designed to test the impact of several interventions on use of obstetric services in government health facilities in Northwestern Bangladesh during 1998—2001.	community members, including elected Union Parishad women members, dynamic leaders from various communities, active TBAs or village doctors, respected religious leaders, leaders from other sectors such as educational institutions, community-based organizations, health staff.	Consult	This project undertook activities designed to improved the quality of care in the facilities which included team-building among providers, case reviews and a stakeholders’ committee. CARE introduced a community mobilization intervention, which included birth planning, community support systems for funding, transportation, blood donation etc. for care of women with complications	Since community perceptions rarely factored in to how services were designed and provided before the Dinajpur SafeMother Initiative was implemented, CARE also assisted in the formation of a stakeholder committee to solicit community opinions and suggestions in improving health service provision. Developing stakeholder committee to solicit community opinions and suggestions in improving health ser…	The Dinajpur SafeMother Initiative increased utilization of EmOC services in the intervention area through its QoC and community mobilization activities.	Community and Health facility	Development
26	Ahluwalia et al (2003)	Sustainability of community-capacity to promote safer motherhood in northwestern Tanzania: what remains?	Experimental	Tanzania	Study present an evaluation of the Community Capacity Building and Empowerment initiative, undertaken by the Community-Based Reproductive Health Project (CBRHP), designed to address high maternal morbidity and mortality.	Community leaders, and village health workers VHWs	Involve	CBRHP-trained VHWs have continued to engage in providing education and referrals to women in their communities including prenatal and emergency obstetric care; six villages with emergency transport systems have continued for more than 5 years providing free or low-cost transport to health facilities.	Village leaders from all the communities in the two districts participated in a meeting with the master trainers to discuss the principles of community mobilization, problems in transporting mothers with obstetric emergencies, and the need for supportive supervision of VHWs. Village leaders called community-wide meetings to discuss, refine, and implement the transportation and VHW support plans f…	The integrated approach used by the CBRHP has been effective in linking the communities, public health, and the hospitals to improve maternal and infant health. The CBRHP activities in empowerment and mobilization have resulted in communities that are more organized around issues of health and shared community responsibilities to promote access to emergency obstetrical services for pregnant women…	Community and Health facility	Development and Implementation
